# Supplementary material for: Cecelia: a multifunctional image analysis toolbox for decoding spatial cellular interactions and behaviour
Source: Nat Commun. 2025 Feb 24;16:1931. doi: 10.1038/s41467-025-57193-y (PMC11850795; doi:10.1038/s41467-025-57193-y)
Supplement: Supplementary file 6 — Source Data [file 41467_2025_57193_MOESM6_ESM.xlsx]

## Sheet: Figure 2d
Project uID	Image uID	Experiment	Mouse	Type	Non clustered	Clustered
Bi2995	0HEGp4	2	2	XCR1+ dendritic cells	72.381	83.6364
Bi2995	NjumBK	1	2	XCR1+ dendritic cells	56.0086	84.9315
Bi2995	rc3R2a	2	1	XCR1+ dendritic cells	54.4747	73.1707
Bi2995	Sbofrh	2	3	XCR1+ dendritic cells	54.2636	85.7143
Bi2995	TK5dex	1	3	XCR1+ dendritic cells	54.1667	100
Bi2995	y0IE8s	1	1	XCR1+ dendritic cells	65.2582	92.7885
Bi2995	0HEGp4	2	2	LCMV infected cells	1.90476	0
Bi2995	NjumBK	1	2	LCMV infected cells	12.0172	2.73973
Bi2995	rc3R2a	2	1	LCMV infected cells	8.94942	2.43902
Bi2995	Sbofrh	2	3	LCMV infected cells	10.4651	0
Bi2995	TK5dex	1	3	LCMV infected cells	4.6875	0
Bi2995	y0IE8s	1	1	LCMV infected cells	1.40845	0

## Sheet: Figure 3a
Project uID	Image uID	Region	Loose	Medium	Dense
wEsnzt	n22foC	Macrophage rich	10.0907	32.1546	43.6654
wEsnzt	n22foC	T cell rich	10.1828	26.0062	31.6715
wEsnzt	n22foC	B cell rich	9.57846	20.4076	23.8799

## Sheet: Figure 3b
Project uID	Image uID	B cells	T cells	Lymph	Blood vessels
Fu1zEC	1oBdEQ	23.4308	61.6698	0	14.8994
Fu1zEC	3J78wt	14.0307	41.5202	35.9903	8.45878
Fu1zEC	BnSXJp	26.3092	70.3696	0	3.32115
Fu1zEC	Eqiklk	8.79773	23.9854	61.5113	5.7056
Fu1zEC	gDCQ7s	10.6926	73.5415	6.84926	8.91658
Fu1zEC	oMYwbm	2.20205	64.682	0	33.1159
Fu1zEC	QfAcOa	34.4246	56.4354	3.3226	5.81735
Fu1zEC	R14Nhc	26.6673	36.8645	31.699	4.76918
Fu1zEC	RtW3C5	27.1529	47.4762	0	25.371
Fu1zEC	sZBvMm	12.7635	46.632	36.2556	4.34893
Fu1zEC	TMy4g4	35.6559	35.5072	25.3388	3.49808
Fu1zEC	YbP2O0	30.4632	46.6099	17.4073	5.51962
Fu1zEC	yeHthD	34.4653	55.4324	7.38006	2.72224
Fu1zEC	YhZ062	11.3151	85.477	0	3.20789

## Sheet: Figure 4b
Project uID	Image uID	dpi	Experiment	Mouse	Replicate	gBT-I	gDT-II
8BR53W	2nFwDR	1	1	4	1	10.7953	7.20023
8BR53W	7FUptF	1	1	3	1	8.46693	6.53108
8BR53W	Q2gDUo	1	1	3	2	9.61824	6.774
8BR53W	Qs4yhC	1	2	2	1	9.69929	6.58326
8BR53W	WqM0yd	1	2	4	1	9.98372	6.71649
8BR53W	Ws5sVa	1	1	3	4	10.032	7.12008
8BR53W	Zk5d3f	1	2	3	2	8.56933	6.32877
8BR53W	k0C1n6	1	2	3	1	9.42102	6.60959
8BR53W	s4XQza	1	1	3	3	9.82695	7.10128
8BR53W	tiWvPs	1	2	4	2	8.49399	7.19443
8BR53W	CeQ7PD	2	3	1	1	5.30183	5.28433
8BR53W	LfVNe6	2	2	5	2	6.25102	5.35613
8BR53W	XaExPd	2	2	5	1	6.47727	6.25577
8BR53W	YbLlxY	2	3	2	1	7.37364	5.60078
8BR53W	oqEdqu	2	3	3	2	6.5959	5.77914
8BR53W	sYMSv4	2	2	6	1	8.04352	6.24048
8BR53W	y8HFbT	2	3	3	1	6.1256	4.99365
8BR53W	zuYwn5	2	3	2	2	7.35312	5.32781
8BR53W	4jX370	Uninfected	1	1	2	10.5496	10.6074
8BR53W	5phIYn	Uninfected	1	3	1	9.13581	11.2395
8BR53W	DpdalG	Uninfected	1	3	2	8.61271	10.5876
8BR53W	N5bASi	Uninfected	1	2	1	9.77618	9.90257
8BR53W	Zvd2Z8	Uninfected	1	1	1	10.2714	10.3421
8BR53W	fizPPH	Uninfected	1	5	1	10.2798	11.692
8BR53W	mpTdNG	Uninfected	1	2	2	8.97778	10.3661
8BR53W	vIm42v	Uninfected	1	2	3	9.30555	8.82839

## Sheet: Figure 4d
Clusters name	Cluster	n	freq
Aggregating	1	170	0.00636132
Aggregating	2	317	0.011862
Aggregating	3	52	0.00194582
Aggregating	4	26185	0.979831
Scanning	1	11558	0.204046
Scanning	2	30939	0.546201
Scanning	3	446	0.00787374
Scanning	4	13701	0.241879
Directed	1	297	0.0217439
Directed	2	10	0.000732118
Directed	3	12764	0.934475
Directed	4	588	0.0430485
Meandering	1	11991	0.506313
Meandering	2	1022	0.0431533
Meandering	3	10249	0.432758
Meandering	4	421	0.0177765

## Sheet: Figure 4g gBT
Project uID	Image uID	dpi	Experiment	Mouse	Replicate	Scanning	Meandering	Directed	Aggregating
8BR53W	2nFwDR	1	1	4	1	9.72222	34.7222	55.5556	0
8BR53W	7FUptF	1	1	3	1	24.2105	43.1579	28.4211	4.21053
8BR53W	Q2gDUo	1	1	3	2	8.24176	57.1429	34.0659	0.549451
8BR53W	Qs4yhC	1	2	2	1	9.61538	44.2308	46.1538	0
8BR53W	WqM0yd	1	2	4	1	0	42.1053	57.8947	0
8BR53W	Ws5sVa	1	1	3	4	11.8557	41.7526	43.299	3.09278
8BR53W	Zk5d3f	1	2	3	2	21.875	54.1667	23.9583	0
8BR53W	k0C1n6	1	2	3	1	7.69231	66.6667	25.641	0
8BR53W	s4XQza	1	1	3	3	12.6214	45.1456	42.233	0
8BR53W	tiWvPs	1	2	4	2	22.2222	37.037	40.7407	0
8BR53W	CeQ7PD	2	3	1	1	49.1525	10.1695	1.69492	38.9831
8BR53W	LfVNe6	2	2	5	2	48.0315	7.08661	4.72441	40.1575
8BR53W	XaExPd	2	2	5	1	34.1463	14.6341	3.65854	47.561
8BR53W	YbLlxY	2	3	2	1	21.9512	21.9512	19.5122	36.5854
8BR53W	oqEdqu	2	3	3	2	41.958	14.6853	4.8951	38.4615
8BR53W	sYMSv4	2	2	6	1	19.7802	47.2527	15.3846	17.5824
8BR53W	y8HFbT	2	3	3	1	32.4561	11.8421	6.57895	49.1228
8BR53W	zuYwn5	2	3	2	2	14.5631	26.699	12.6214	46.1165
8BR53W	4jX370	Uninfected	1	1	2	8.28025	39.8089	51.9108	0
8BR53W	5phIYn	Uninfected	1	3	1	33.3333	27.7778	38.8889	0
8BR53W	DpdalG	Uninfected	1	3	2	33.3333	33.3333	33.3333	0
8BR53W	N5bASi	Uninfected	1	2	1	12.381	40	47.619	0
8BR53W	Zvd2Z8	Uninfected	1	1	1	14.6341	37.3984	45.5285	2.43902
8BR53W	fizPPH	Uninfected	1	5	1	10.6667	42.6667	46.6667	0
8BR53W	mpTdNG	Uninfected	1	2	2	19.4175	46.6019	32.0388	1.94175
8BR53W	vIm42v	Uninfected	1	2	3	16.3121	46.8085	36.8794	0

## Sheet: Figure 4g gDT
Project uID	Image uID	dpi	Experiment	Mouse	Replicate	Scanning	Meandering	Directed	Aggregating
8BR53W	2nFwDR	1	1	4	1	40	12.9231	12.6154	34.4615
8BR53W	7FUptF	1	1	3	1	46.0993	11.3475	8.15603	34.3972
8BR53W	Q2gDUo	1	1	3	2	45.9016	17.623	9.83607	26.6393
8BR53W	Qs4yhC	1	2	2	1	65.2174	18.4783	6.52174	9.78261
8BR53W	WqM0yd	1	2	4	1	50	12.963	8.33333	28.7037
8BR53W	Ws5sVa	1	1	3	4	42.1995	14.8338	11.2532	31.7136
8BR53W	Zk5d3f	1	2	3	2	49.3562	17.1674	7.72532	25.7511
8BR53W	k0C1n6	1	2	3	1	65.5405	16.8919	10.1351	7.43243
8BR53W	s4XQza	1	1	3	3	46.7925	17.7358	16.6038	18.8679
8BR53W	tiWvPs	1	2	4	2	36.8	19.2	14.4	29.6
8BR53W	CeQ7PD	2	3	1	1	68.254	14.2857	0.793651	16.6667
8BR53W	LfVNe6	2	2	5	2	66.3934	7.37705	2.45902	23.7705
8BR53W	XaExPd	2	2	5	1	47.91	10.2894	2.57235	39.2283
8BR53W	YbLlxY	2	3	2	1	35.8974	5.12821	1.7094	57.265
8BR53W	oqEdqu	2	3	3	2	55.3488	12.5581	2.32558	29.7674
8BR53W	sYMSv4	2	2	6	1	51.9481	11.6883	3.8961	32.4675
8BR53W	y8HFbT	2	3	3	1	77.0642	11.0092	2.75229	9.17431
8BR53W	zuYwn5	2	3	2	2	31.0345	4.4335	0.492611	64.0394
8BR53W	4jX370	Uninfected	1	1	2	4.94505	35.7143	59.3407	0
8BR53W	5phIYn	Uninfected	1	3	1	14.9254	29.8507	55.2239	0
8BR53W	DpdalG	Uninfected	1	3	2	8.69565	42.029	49.2754	0
8BR53W	N5bASi	Uninfected	1	2	1	7.54717	45.283	47.1698	0
8BR53W	Zvd2Z8	Uninfected	1	1	1	1.78571	58.9286	39.2857	0
8BR53W	fizPPH	Uninfected	1	5	1	10	24.2857	65.7143	0
8BR53W	mpTdNG	Uninfected	1	2	2	4.22535	50.7042	45.0704	0
8BR53W	vIm42v	Uninfected	1	2	3	17.9487	43.5897	38.4615	0

## Sheet: Figure 4k
Cluster name	Population	n	freq
Aggregating	gBT-I	740	100
Directed	gBT-I	1405	81.5438
Directed	gDT-II	313	18.166
Directed	Dendritic cells	5	0.290192
Meandering oblate	gBT-I	1323	47.1994
Meandering oblate	gDT-II	1436	51.2308
Meandering oblate	Dendritic cells	44	1.56975
Meandering prolate	gBT-I	179	13.8867
Meandering prolate	gDT-II	89	6.90458
Meandering prolate	Dendritic cells	1021	79.2087
Scanning	gDT-II	2	0.0526316
Scanning	Dendritic cells	3798	99.9474

## Sheet: Figure 5a
Project uID	Image uID	Scanning close	Meandering close	Meandering away	Directed away
8BR53W	01MS5C	12.8405	28.0156	34.6304	24.5136
8BR53W	AcTxRT	9.95025	33.8308	43.2836	12.9353
8BR53W	IQuF8x	14.7783	35.468	33.0049	16.7488
8BR53W	SSmEIR	12.931	37.069	31.0345	18.9655

## Sheet: Figure 5b straightness
Project uID	Image uID	Treatment	Straightness
8BR53W	39vscj	CTRL	0.496564
8BR53W	3O23ax	CTRL	0.472183
8BR53W	3PUtBX	CTRL	0.459339
8BR53W	6YP6wS	CTRL	0.460386
8BR53W	993Ojr	CTRL	0.488154
8BR53W	Ep1625	CTRL	0.530982
8BR53W	FtMz6u	CTRL	0.461464
8BR53W	Hv9DyW	CTRL	0.462703
8BR53W	IFQ5wd	CTRL	0.462703
8BR53W	LVTzuj	CTRL	0.429013
8BR53W	PgSB2e	CTRL	0.498068
8BR53W	RZRGtC	CTRL	0.516516
8BR53W	SZ3YGf	CTRL	0.482629
8BR53W	TNwoRC	CTRL	0.515719
8BR53W	UZQYHj	CTRL	0.496708
8BR53W	X9K5Hk	CTRL	0.443492
8BR53W	bvsZnG	CTRL	0.475631
8BR53W	cjL3Ir	CTRL	0.45093
8BR53W	dQOtO2	CTRL	0.485319
8BR53W	fZcQCt	CTRL	0.482924
8BR53W	lQCa6i	CTRL	0.500816
8BR53W	ouhMtc	CTRL	0.464694
8BR53W	r2TK7l	CTRL	0.399647
8BR53W	r3ClkH	CTRL	0.394117
8BR53W	u7Ttpm	CTRL	0.578706
8BR53W	uaUtY5	CTRL	0.50999
8BR53W	y745xY	CTRL	0.524029
8BR53W	yoMuBE	CTRL	0.468503
8BR53W	zL93Sl	CTRL	0.439806
8BR53W	1G77qE	MYO10	0.509264
8BR53W	2ZfStH	MYO10	0.434637
8BR53W	4fYCrg	MYO10	0.538975
8BR53W	6FIUSN	MYO10	0.585428
8BR53W	9QAsJH	MYO10	0.495177
8BR53W	9TFMJe	MYO10	0.53362
8BR53W	9wQJ7d	MYO10	0.543269
8BR53W	C6bqXv	MYO10	0.521802
8BR53W	CP3h8C	MYO10	0.541209
8BR53W	CWbbac	MYO10	0.560695
8BR53W	Df5t7S	MYO10	0.489872
8BR53W	IyU4dN	MYO10	0.562004
8BR53W	MlBBqc	MYO10	0.456275
8BR53W	NgEfKr	MYO10	0.791044
8BR53W	NsRH8i	MYO10	0.57114
8BR53W	QWZDxw	MYO10	0.55385
8BR53W	RSXo5g	MYO10	0.446663
8BR53W	WwApLL	MYO10	0.549044
8BR53W	XTdCYp	MYO10	0.414638
8BR53W	YBsSkt	MYO10	0.391303
8BR53W	anGxPB	MYO10	0.38979
8BR53W	haEDpK	MYO10	0.555669
8BR53W	jCcD0m	MYO10	0.585367
8BR53W	mB5uHn	MYO10	0.433054
8BR53W	mOLogM	MYO10	0.448741
8BR53W	mld68a	MYO10	0.74152
8BR53W	s8pk6u	MYO10	0.43339
8BR53W	sJIKRF	MYO10	0.482992
8BR53W	vRafvl	MYO10	0.537303
8BR53W	waYP8T	MYO10	0.529464

[truncated: 4 more sheets: Figure 5b anisotropy, Supplementary Figure 2b, Supplementary Figure 3a, Supplementary Figure 3b ]
